# Supplementary material for: The Combined Delivery of the Vegf, Ang, and Gdnf Genes Stimulates Angiogenesis and Improves Post-Ischemic Innervation and Regeneration in Skeletal Muscle
Source: Curr Issues Mol Biol. 2024 Aug 5;46(8):8611–26. doi: 10.3390/cimb46080507 (PMC11352388; doi:10.3390/cimb46080507)
Supplement: Supplementary file 1 [file cimb-46-00507-s001.zip]

Archive with 1 entries (1 files):
- cimb-3088062-supplementary.pdf
